# Supplementary material for: Controllable Synthesis of Manganese Organic Phosphate with Different Morphologies and Their Derivatives for Supercapacitors
Source: Molecules. 2024 Sep 4;29(17):4186. doi: 10.3390/molecules29174186 (PMC11397101; doi:10.3390/molecules29174186)
Supplement: Supplementary file 1 [file molecules-29-04186-s001.zip]

Archive with 1 entries (1 files):
- molecules-3183164-supplementary.pdf
